# Supplementary material for: A decolonial feminist perspective on gender equality programming in the Global South
Source: PLOS Glob Public Health. 2026 Jan 7;6(1):e0005556. doi: 10.1371/journal.pgph.0005556 (PMC12788186; doi:10.1371/journal.pgph.0005556)
Supplement: S1 Table — (XLSX) [file pgph.0005556.s001.xlsx]

## Sheet: Sheet1
S1 Appendix: Code Book
Theme	Sub-codes	Definition		Illustrative Examples (Excerpted from Documents)	Reflexive Notes
1. Reinforcing Hierarchical Knowledge Praxis	a)Local knowledge unacknowledged/consulted b) INGO-driven knowledge c)Capacity-building to civilize participants d) Tokenistic participation	Refers to the privileging of Global North epistemologies and expert-led approaches that silence or marginalize local or indigenous knowledge, even when programs claim “participation.”		“"The role of NGOs is to create and manage safe spaces alongside the private sector, identifying and recruiting girls, setting up safe spaces and identifying and training mentors" (NIKE Foundation) This [program's safe space] is a shift from the traditional idea that safe spaces are used to teach girls a limited set of gender-stereotyped productive skills, such as how to make cleaning agents, foo…	―No acknowledgment of existing safe space structures ―Programs position local actors as implementers rather than co-creators of knowledge. ―Toolkits (e.g., Girl-Centered Design, Girls Decide) assume knowledge transfer from Northern experts to Southern “beneficiaries,” institutionalizing epistemic hierarchy under participatory rhetoric.
2. Culturalizing Violence	a) Violence as community or family norms b) Cultures as primitive c)Erasure of colonial/legal forms of violence c) Human rights only	Frames violence as rooted in tradition or culture or ways of being, thereby suggesting that Global South contexts are inherently oppressive.		"Adolescent girls are the most vulnerable group in Malawi, particularly in the rural areas where female Children are despised due to deeply rooted cultural beliefs and practices" (Let Girls Lead) "Progress in sexual and reproductive health and rights is an area that has been targeted by the anti-gender movement, on the grounds of being contrary to traditional family, religious and cultural values…	―Gender-based harms are explained through “tradition” or “culture,” obscuring structural violence (such as donor-dependency, labour precarity). ―What other structures dissapear when culture is blamed? ―Interventions present Western modernity as a rescue. This sustains colonial binaries, including rational Global North vs. backward Global South.
3. Labelling Work as Inherently Liberating	a) Entrepreneurship/private sector engagement as freedom b) market linkages, inclusion in value chains, precarity not noted. C)Work as character-building d) Productivity replacing justice and state responsibilities	Depoliticizes poverty and exploitation by celebrating girls’ “entrepreneurship” or “economic empowerment” as freedom, regardless of structural inequities in labor markets.		"the private sector as a critical part of the environment that defines and creates economic opportunities for girls, because when the private sector engages with girls in age-appropriate ways, new doors can open" (NIKE Foundation). Girls' empowerment desciribed as lacking only when unable to pursue the economic roles. Not "having avenues for vocational training, apprenticeship or skilling centers…	―Eploitative aspects of work are not engaged with; work is idealized solely as moral and developmental that all women and girls aspire to. ― paid labour depicted solely as empowerment without interrogating wage hierarchies or structural poverty. ―Poverty as an individual challenge, not a political condition.
4. Universalizing Human Rights Discourses	a) Universal concept of human rights b) limited cross-cultural human right dialogue c)cutlure antitetical to human giths d)Neoliberal personhood e) Girl as global citizen f) Metrics of empowerment d)legal structures as sole protectors g)No Collective/relational rights and responsibilities acknowledged	Deploys universal human-rights language (agency, choice, equality) that aligns with neoliberal individualism and Western moral universals, often detached from local relational ethics.		"Local Customary Law are discriminatory (e.g Cutomary Order allows each ethnic group to follow and make decisions based on their customs and traditions. In El Salvador the legal framework (the Family Code) allows girls to be married if parents/caregivers approve the union if a girl is pregnant or has children), therefore... Implementing these global Guarantees to Girls' rights can help empower gi…	―The “rights-bearing girl” is imagined as autonomous, self-actualizing, and entrepreneurial. ―Empowerment equated to individual agency and leadership, ―Limited engagement with or conceptualization of collective or communal conceptions of justice that is common in local contexts. ―Rights language replacing redistribution or structural reform.
